# Supplementary material for: Stability of Non-Ionic Surfactant Vesicles Loaded with Rifamycin S
Source: Pharmaceutics. 2022 Nov 28;14(12):2626. doi: 10.3390/pharmaceutics14122626 (PMC9785864; doi:10.3390/pharmaceutics14122626)
Supplement: Supplementary file 1 [file pharmaceutics-14-02626-s001.zip]

Archive with 1 entries (1 files):
- pharmaceutics-2029208-supplementary.pdf
